# Supplementary material for: Peroxisome Proliferator-Activated Receptor α Attenuates Hypertensive Vascular Remodeling by Protecting Vascular Smooth Muscle Cells from Angiotensin II-Induced ROS Production
Source: Antioxidants (Basel). 2022 Nov 30;11(12):2378. doi: 10.3390/antiox11122378 (PMC9774484; doi:10.3390/antiox11122378)
Supplement: Supplementary file 1 [file antioxidants-11-02378-s001.zip]

Archive with 1 entries (1 files):
- antioxidants-1984677-supplementary material.pdf
